# Supplementary material for: Ventral pallidum GABA and glutamate neurons drive approach and avoidance through distinct modulation of VTA cell types
Source: Nat Commun. 2024 May 18;15:4233. doi: 10.1038/s41467-024-48340-y (PMC11102457; doi:10.1038/s41467-024-48340-y)
Supplement: Supplementary file 4 — Source Data [file 41467_2024_48340_MOESM4_ESM.zip]

Archive with 2 entries (2 files):
- source data main figures.xlsx
- source data supplementary figures.xlsx
