# Supplementary material for: Ventral pallidum GABA and glutamate neurons drive approach and avoidance through distinct modulation of VTA cell types
Source: Nat Commun. 2024 May 18;15:4233. doi: 10.1038/s41467-024-48340-y (PMC11102457; doi:10.1038/s41467-024-48340-y)
Supplement: Supplementary file 4 — Source Data [file 41467_2024_48340_MOESM4_ESM.zip › source data main figures.xlsx]

## Sheet: Fig 1a
Figure 1a
	HFHS pellet interaction
	VP GABA neurons
		First 10
		z-score				Event z-score
	sex	baseline	pre-event	event		First 10	Last 10
	M	0.525235	2.06372	2.04538		2.04538	2.79777
	M	-0.539995	1.91415	1.99225		1.99225	1.41158
	M	0.556247	0.716512	0.567897		0.567897	2.43341
	M	-0.655973	1.88837	2.13528		2.13528	1.20566
	M	0.46276	3.01104	4.09083		4.09083	3.12094
	F	-0.42259	2.1885	2.21011		2.21011	1.70999

## Sheet: Fig 1b
Figure 1b
	HFHS pellet interaction
	VP Glut neurons
		First 10
		z-score				Event z-score
	sex	baseline	pre-event	event		First 10	Last 10
	M	-0.414382	3.0563	1.96677		1.96677	1.05752
	M	-0.542788	1.9317	2.16008		2.16008	2.55456
	M	-0.89057	2.20056	2.13462		2.13462	1.78479
	M	-0.369544	2.13232	2.36903		2.36903	2.01801
	F	-0.67857	2.23202	2.23495		2.23495	1.79166
	F	-0.773878	0.832838	0.846209		0.846209	1.23177
	F	0.748089	1.57708	1.28376		1.28376	1.67575

## Sheet: Fig 1c
Figure 1c
	Marble interaction
	VP GABA neurons
		First 10
		z-score				Event z-score
	sex	baseline	pre-event	event		First 10	Last 10
	M	-0.334979	3.47313	3.41442		3.41442	0.757666
	M	-0.557536	1.17636	1.56721		1.56721	1.06533
	M	0.595926	1.9208	2.03954		2.03954	1.69991
	M	0.743437	2.65886	3.25536		3.25536	0.644367
	M	0.322392	2.41419	2.9816		2.9816	1.15928
	F	0.512481	1.51118	1.53559		1.53559	1.11093

## Sheet: Fig 1d
Figure 1d
	Marble interaction
	VP Glut neurons
		First 10
		z-score				Event z-score
	sex	baseline	pre-event	event		First 10	Last 10
	M	-0.764959	1.65121	1.44954		1.44954	1.09154
	M	-0.284832	2.15903	1.81511		1.81511	1.32489
	M	-0.449792	2.52897	2.20934		2.20934	1.00663
	M	0.648387	1.30204	1.86822		1.86822	0.752742
	F	-0.777984	0.7173	0.734637		0.734637	-0.840924
	F	0.759002	0.678933	0.484298		0.484298	-1.01455

## Sheet: related to Fig 1a-c
Methods - HFHS CPP
	HFHS CPP		average +/- SEM presented in Method section
	VP GABA neurons
		time in paired side (s)
	sex	pre-test	test	difference
	M	844.3	710.5	-133.8
	M	138	547.5	409.5
	M	757.8	589.4	-168.4
	M	368.9	599.1	230.2
	M	379.6	492.8	113.2
	F	447.4	907.6	460.2
	VP Glut neurons
		time in paired side (s)
	sex	pre-test	test	difference
	M	122	286.9	164.9
	M	773.2	810.1	36.9
	M	308.7	474.4	165.7
	M	79.9	288.8	208.9
	F	176.2	750.1	573.9
	F	285.7	348.2	62.5
	F	580.6	937.2	356.6

## Sheet: Fig 1e
Figure 1e
	Strawberry milk licking
	VP GABA neurons
		ILI 20+s
		z-score				Event z-score
	sex	baseline	pre-event	event		ILI 1-2s	ILI 2-5s	ILI 5-10s	ILI 10-20s	ILI 20+s		linear regression
	M	0.751388	2.00927	4.02308		0.598426	1.10397	2.07456	2.72559	4.02308		0.95
	M	0.473763	1.11745	2.81052		0.425065	0.830246	1.34631	1.98867	2.81052		0.95
	M	-0.592349	2.7532	3.52272		0.260841	0.722711	1.03936	2.18449	3.52272		0.98
	F	0.638051	2.47162	2.04841		0.619987	0.830225	2.09924	3.60694	2.04841		0.3
	F	-0.509962	1.91521	2.1298		0.47152	1.21667	2.83538	2.87511	2.1298		0.24

## Sheet: Fig 1f
Figure 1f
	Strawberry milk licking
	VP Glut neurons
		ILI 20+s
		z-score				Event z-score
	sex	baseline	pre-event	event		ILI 1-2s	ILI 2-5s	ILI 5-10s	ILI 10-20s	ILI 20+s		linear regression
	M	0.793354	1.96705	4.34276		0.587527	1.31474	1.26233	2.35197	4.34276		0.97
	M	0.812598	2.83737	4.25265		-0.475571	1.17302	0.57979	3.27865	4.25265		0.84
	F	-0.718363	1.98477	2.24337		0.71255	1.23163	2.90235	3.33065	2.24337		0.24
	F	0.682092	2.85339	2.42885		0.932368	1.47973	1.18653	1.35922	2.42885		0.8

## Sheet: Fig 2a
Figure 2a
	Pellet interaction
	VP GABA neurons
		Chocolate pellet
		z-score				Event z-score
	sex	baseline	pre-event	event		chocolate	quinine
	M	-0.71435	2.72656	3.24686		3.24686	1.54021
	M	0.446885	1.3719	1.78437		1.78437	1.26357
	M	-0.728614	0.874533	1.26051		1.26051	0.881216
	F	1.33813	1.31463	1.70686		1.70686	0.96574
	F	-0.923336	2.47987	2.68283		2.68283	1.44765
	F	0.643679	2.28112	2.64009		2.64009	1.75271

## Sheet: Fig 2b
Figure 2b
	Pellet interaction
	VP Glut neurons
		Chocolate pellet
		z-score				Event z-score
	sex	baseline	pre-event	event		chocolate	quinine
	M	-0.785826	4.45179	4.67221		4.67221	2.56006
	M	-0.880781	3.03645	3.01775		3.01775	1.68206
	M	-0.283393	1.26442	1.25736		1.25736	3.62408
	F	0.536434	2.04674	2.11014		2.11014	0.824653
	F	0.590577	0.95674	1.10299		1.10299	0.772823
	F	-0.38633	1.53471	1.56369		1.56369	0.91399

## Sheet: Fig 2c
Figure 2c
	Shock conditioning
	VP GABA neurons
		CS+			US
		z-score			z-score
	sex	conditioning	extinction		conditioning	extinction
	M	0.809567	4.05775		15.0794	3.71121
	M	3.81074	4.84453		20.788	1.89444
	M	2.36109	6.39797		7.01299	1.91718
	M	4.17046	2.38013		7.43952	-0.833732
	M	4.46588	4.12723		11.479	2.10717

[truncated: 18 more sheets: Fig 2d, Fig 3b, Fig 3d, Fig 3e, Fig 3f, Fig 3h, Fig 3i, Fig 3j, Fig 3k, Fig 3l, Fig 3m, Fig 4b-c, Fig 4d-e, Fig 4f-g, Fig 5b, Fig 5d-i, Fig 6, Fig 7a]
