# Supplementary material for: Ventral pallidum GABA and glutamate neurons drive approach and avoidance through distinct modulation of VTA cell types
Source: Nat Commun. 2024 May 18;15:4233. doi: 10.1038/s41467-024-48340-y (PMC11102457; doi:10.1038/s41467-024-48340-y)
Supplement: Supplementary file 4 — Source Data [file 41467_2024_48340_MOESM4_ESM.zip › source data supplementary figures.xlsx]

## Sheet: Fig S2a
Figure S2a
	VP GABA neurons														GRAB-EAT
							GRAB-EAT								NO-GRAB APPROACH
		chocolate pellet interaction					NO-GRAB APPROACH			quinine pellet interaction					GRAB-REJECT
		z-score								z-score
	sex	M	M	M	F	F	F			M	M	M	F	F	F
		animal 1	animal 2	animal 3	animal 4	animal 5	animal 6			animal 1	animal 2	animal 3	animal 4	animal 5	animal 6
1	trial 1	1.72395	-0.891921	4.46263	3.70188	2.5452	1.04328			4.51037	2.4213	1.92975	1.74794	9.24921	0.317194
2	trial 2	4.21077	4.77209	1.27782	2.56649	3.21804	6.36606			1.98697	1.86916	1.1414	2.15307	1.43872	3.18448
3	trial 3	2.64887	2.15002	1.48727	2.53445	2.73912	3.68947			2.45108	0.906181	4.82287	2.11812	1.05443	2.37444
4	trial 4	4.45798	4.95113	5.65938	2.87389	3.67213	5.4943			5.7304	1.62589	1.63724	2.34653	0.62865	3.58624
5	trial 5	5.63551	2.55893	0.563338	2.40642	1.90327	3.13498			0.556239	3.86413	1.94918		1.63031	1.78361
6	trial 6	4.76628	2.11497			2.90924	3.52766			2.85878		2.03631		1.92843	1.96971
7	trial 7	2.24994	1.47062				3.63634			0.957733		3.15116		3.24469	2.73132
8	trial 8	4.3059	0.346063				1.44672			1.9576		1.65704			2.8106
9	trial 9	4.22933	2.90189				1.31612			-0.210542		1.18987			2.52248
10	trial 10	3.02624	3.22491				1.87677					1.85531			1.46717
11	trial 11	2.21172	3.43816				2.86362					4.09098
12	trial 12											3.6496
	count	11	11	5	5	6	11			9	5	12	4	7	10
1	percentile	0.0909091	0.0909091	0.2	0.2	0.166667	0.0909091			0.111111	0.2	0.0833333	0.25	0.142857	0.1
2		0.181818	0.181818	0.4	0.4	0.333333	0.181818			0.222222	0.4	0.166667	0.5	0.285714	0.2
3		0.272727	0.272727	0.6	0.6	0.5	0.272727			0.333333	0.6	0.25	0.75	0.428571	0.3
4		0.363636	0.363636	0.8	0.8	0.666667	0.363636			0.444444	0.8	0.333333	1	0.571429	0.4
5		0.454545	0.454545	1	1	0.833333	0.454545			0.555556	1	0.416667		0.714286	0.5
6		0.545455	0.545455			1	0.545455			0.666667		0.5		0.857143	0.6
7		0.636364	0.636364				0.636364			0.777778		0.583333		1	0.7
8		0.727273	0.727273				0.727273			0.888889		0.666667			0.8
9		0.818182	0.818182				0.818182			1		0.75			0.9
10		0.909091	0.909091				0.909091					0.833333			1
11		1	1				1					0.916667
												1

## Sheet: Fig S2b
Figure S2b
	VP Glut neurons														GRAB-EAT
							GRAB-EAT								NO-GRAB APPROACH
		chocolate pellet interaction					NO-GRAB APPROACH			quinine pellet interaction					GRAB-REJECT
		z-score								z-score
	sex	M	M	M	F	F	F			M	M	M	F	F	F
		animal 1	animal 2	animal 3	animal 4	animal 5	animal 6			animal 1	animal 2	animal 3	animal 4	animal 5	animal 6
		4	7	10	7	16	14			5	4	7	6	16	16
1	trial 1	6.63244	5.8845	2.02013	2.07874	0.82239	1.03015			3.20358	4.40886	7.67082	1.49327	1.44359	2.32525
2	trial 2	7.27511	4.87437	0.889818	3.44862	1.79553	2.05514			2.44169	2.04547	3.66742	1.92045	1.58936	2.26233
3	trial 3	2.74737	2.29093	-0.277631	2.53854	2.99288	1.1135			3.78742	1.55929	3.7148	1.28148	1.58746	1.17853
4	trial 4	3.32886	2.28877	3.77269	2.55266	1.48771	2.54276			5.56705	0.10551	3.45022	0.773206	1.91698	0.93931
5	trial 5		2.79089	1.99784	3.29827	3.01454	4.81177			0.246624		3.05839	3.31586	0.869228	2.1425
6	trial 6		1.1401	1.49455	1.90958	3.90329	2.05294					2.90739	1.21014	2.30901	1.58549
7	trial 7		3.39551	1.18197	4.33223	1.87169	2.4759					4.86994		1.58376	1.34904
8	trial 8			2.34282		2.58985	2.44601							1.49721	1.071
9	trial 9			2.80073		0.682943	2.03051							1.754	1.73936
10	trial 10					2.81676	1.79159							2.34139	1.40027
11	trial 11					1.34799	0.989514							1.93411	1.29811
12	trial 12					1.76299	3.8253							1.49616	2.63604
13	trial 13					1.13728	1.77751							3.12869	1.79902
14	trial 14					1.84075	0.948803							1.02679	3.09532
15	trial 15					1.63608								2.32614	1.30822
16	trial 16					2.36357								2.28691	1.55189
	count	4	7	9	7	16	14			5	4	7	6	16	16
1	percentile	0.25	0.142857	0.111111	0.142857	0.0625	0.0714286			0.2	0.25	0.142857	0.166667	0.0625	0.0625
2		0.5	0.285714	0.222222	0.285714	0.125	0.142857			0.4	0.5	0.285714	0.333333	0.125	0.125
3		0.75	0.428571	0.333333	0.428571	0.1875	0.214286			0.6	0.75	0.428571	0.5	0.1875	0.1875
4		1	0.571429	0.444444	0.571429	0.25	0.285714			0.8	1	0.571429	0.666667	0.25	0.25
5			0.714286	0.555556	0.714286	0.3125	0.357143			1		0.714286	0.833333	0.3125	0.3125
6			0.857143	0.666667	0.857143	0.375	0.428571					0.857143	1	0.375	0.375
7			1	0.777778	1	0.4375	0.5					1		0.4375	0.4375
8				0.888889		0.5	0.571429							0.5	0.5
9				1		0.5625	0.642857							0.5625	0.5625
10						0.625	0.714286							0.625	0.625
11						0.6875	0.785714							0.6875	0.6875
12						0.75	0.857143							0.75	0.75
13						0.8125	0.928571							0.8125	0.8125
14						0.875	1							0.875	0.875
15						0.9375								0.9375	0.9375
16						1								1	1

## Sheet: Fig S2c
Figure S2c
		number of events
		VP GABA cells			VP Glut cells
	sex	chocolate	quinine	sex	chocolate	quinine
	M	11	9	M	4	5
	M	11	5	M	7	4
	M	5	12	M	10	7
	F	5	4	F	7	6
	F	6	7	F	16	16
	F	11	10	F	14	16

## Sheet: Fig S2d
Figure S2d
	z-score	all events
	VP GABA cells					VP Glut cells
	chocolate		quinine			chocolate		quinine
	grab - eat	no-grab approach	grab - eat	grab - reject	no-grab approach	grab - eat	no-grab approach	grab - eat	grab - reject	no-grab approach
male	1.72395	3.02624	4.51037	1.18987	1.98697	6.63244	5.8845	1.92045	3.78742	3.20358
female	4.21077	2.21172	0.556239	1.85531	2.45108	7.27511	3.3955	0.773206	0.246624	2.4417
	2.64887	-0.89192	2.85878	4.09098	5.7304	2.74737		1.58936	2.04547	5.56705
	4.45798	4.77209	1.9576	2.34653	0.957733	3.32886		1.58746	0.10551	4.40886
	5.63551	2.15002	-0.21054	3.24469	2.4213	4.87437		1.91698	3.7148	1.55929
	4.76628	4.95113	1.65704	3.58624	1.86916	2.29093		0.869228	3.45022	7.67082
	2.24993	3.22491	9.24921	2.73132	0.906181	2.28877		2.30901	3.05839	3.66742
	4.3059	2.53444	1.05443		1.62589	2.79089		1.58376	1.28148	2.90739
	4.22933	2.87389	1.92843		3.86413	1.1401		1.49721	1.93411	4.86995
	2.55893		0.317194		1.92975	2.02013		1.754		1.49327
	2.11497		3.18448		1.1414	0.889818		2.34139		3.31586
	1.47062				4.82287	-0.27763		2.28691		1.21014
	0.346063				1.63724	3.77269		2.32525		1.44359
	2.90189				1.94918	1.99784		2.26233		1.49616
	3.43816				2.03631	1.49455		1.17853		3.12869
	4.46263				3.15116	1.18197		0.93931		1.02679
	1.27782				3.6496	2.34282		2.1425		2.32614
	1.48727				1.74794	2.80073		1.58549
	5.65938				2.15307	2.07874		1.34904
	0.563338				2.11812	3.44862		1.071
	3.70187				1.43873	2.53854		1.73936
	2.56649				0.62865	2.55266		1.40027
	2.40642				1.63031	3.29827		1.29811
	2.5452				2.37444	1.90958		2.63604
	3.21804				1.78361	4.33223		1.79902
	2.73912				1.96971	0.82239		3.09532
	3.67213				2.8106	1.79553		1.30822
	1.90327				2.52248	2.99288		1.55189
	2.90924				1.46717	1.48771
	1.04328					3.01454
	6.36606					3.90329
	3.68947					1.87169
	5.4943					2.58985
	3.13498					0.682943
	3.52766					2.81676
	3.63634					1.34799
	1.44672					1.76299
	1.31612					1.13728
	1.87677					1.84075
	2.86362					1.63608
						2.36357
						1.03015
						2.05514
						1.1135
						2.54276
						4.81177
						2.05294
						2.4759
						2.44601
						2.0305
						1.79159
						0.989514
						3.8253
						1.77751
						0.948803

## Sheet: Fig S2e
Figure S2e
	z-score	average per animal
	VP GABA cells					VP Glut cells
	chocolate		quinine			chocolate		quinine
sex	grab - eat	no-grab approach	grab - eat	grab - reject	no-grab approach	grab - eat	no-grab approach	grab - eat	grab - reject	no-grab approach
M	3.80317	2.61898	1.93449	2.78155		4.99594			3.73744	2.01702
M	2.13844	2.84124		2.13733		2.67701	4.64		2.98407	1.07549
M	2.69009		1.65704	2.53969	2.37872	1.80255			4.77889	3.4078
F	2.8916	2.70417		2.00638	2.34653	2.8798		1.34683	2.00642	1.28148
F	2.83117		4.07735	1.23256	3.24469	2.00414		1.77353	1.88427	1.93411
F	3.12685		1.75084	2.15467	3.15878	2.1351		1.73011

## Sheet: Fig S3c
Figure S3c
	VP GABA neuron stimulation
	Whole cell recordings				Cell-attached recordings
	oIPSCs amplitude (pA)				Action potential frequency (% baseline)							Action potential frequency (Hz)
					TH-			TH+				TH-		TH+
		TH-	TH+		pre	stim	post	pre	stim	post		pre	stim	pre	stim
		1165	85.2		250.657	139.587	273.171	34.7826	4.34783	26.087		11.1333	6.2	0.533333	0.066667
		1091	190.2		60.0375	55.5347	52.5328	130.435	134.783	130.435		2.66667	2.46667	2	2.06667
		103.2	31.1		183.114	163.602	193.621	182.609	0	200		8.13333	7.26667	2.8	0
		773.9	33.4		81.0507	0	90.0563	52.1739	39.1304	69.5652		3.6	0	0.8	0.6
		79.9	90.9		84.0525	48.03	54.0338					3.73333	2.13333
		16.9	210.8		100.563	85.5535	91.5572					4.46667	3.8
		19			12.0075	0	3.00188					0.533333	0
		44			28.5178	0	34.5216					1.26667	0

## Sheet: Fig S3d
Figure S3d
	VP Glut neuron stimulation
	Whole cell recordings				Cell-attached recordings
	oIPSCs amplitude (pA)				Action potential frequency (% baseline)							Action potential frequency (Hz)
					TH-			TH+				TH-		TH+
		TH-	TH+		pre	stim	post	pre	stim	post		pre	stim	pre	stim
		8.2	237.9		103.652	126.404	7.58427	144.105	182.533	124.891		2.73333	3.33333	1	1.26667
		16.8	41.1		270.506	240.168	242.697	67.2489	115.284	105.677		7.13333	6.33333	0.466667	0.8
		31.9	70.5		15.1685	73.3146	7.58427	67.2489	124.891	76.8559		0.4	1.93333	0.466667	0.866667
		4	8.6		111.236	187.079	141.573	28.821	48.0349	48.0349		2.93333	4.93333	0.2	0.333333
		35	20.7		73.3146	113.764	106.18	182.533	182.533	192.14		1.93333	3	1.26667	1.26667
		21.4	12.1		111.236	106.18	58.1461	19.214	57.6419	19.214		2.93333	2.8	0.133333	0.4
			64		111.236	121.348	136.517	220.961	326.638	297.817		2.93333	3.2	1.53333	2.26667
			84.3		37.9213	73.3146	2.52809	158.515	244.978	216.157		1	1.93333	1.1	1.7
			161.1		65.7303	61.7647	58.8235	76.8559	134.498	86.4629				0.533333	0.933333
			131.3					19.214	144.105	9.60699				0.133333	1
								115.284	115.284	144.105				0.8	0.8

## Sheet: Fig S5c
Figure S5c
	VP GABA neurons
	to VTA GABA neurons
	5s-stimulation
	post-stim z-score
	passive	RTPP
	6.68409	2.975
	5.24655	6.543
	3.52658	2.491
	4.16246	4.772
	9.81567	8.862

## Sheet: Fig S5g
Figure S5g
	VP GABA neurons
	to VTA GABA neurons
	1s-stimulation
	post-stim z-score
	passive	ICSS	PPB
	5.03109	8.04449	9.88688
	0.607605	5.96417	7.67312
	0.54057	2.02442	2.20007
	2.21762	4.61346	4.70255
	6.88168	2.83097	3.37466

## Sheet: Fig S5k
Figure S5k
	VP Glut neurons
	to NAc dmsh
	post-stim z-score
	passive 1s	passive 5s	RTPP
	1.19322	2.87742	3.788
	3.87675	3.98367	2.602
	0.633232	3.37739	4.369
	0.816901	2.35259	3.809
	3.22409	3.00874	3.029

[truncated: 6 more sheets: Fig S6a, Fig S6b, Fig S10a, Fig S10b, Fig S10c, Fig S10d]
